# Supplementary material for: Yeast population dynamics in Brazilian bioethanol production
Source: G3 (Bethesda). 2023 Jun 2;13(7):jkad104. doi: 10.1093/g3journal/jkad104 (PMC10320141; doi:10.1093/g3journal/jkad104)
Supplement: jkad104_Supplementary_Data [file jkad104_supplementary_data.zip]

Archive with 8 entries (8 files):
- Table S1.xlsx
- Table S2.xlsx
- Table S3.xlsx
- Table S4.xlsx
- File S1.pdf
- File S2.txt
- File S3.txt
- Supplementary_Information.pdf
