# Supplementary material for: Yeast population dynamics in Brazilian bioethanol production
Source: G3 (Bethesda). 2023 Jun 2;13(7):jkad104. doi: 10.1093/g3journal/jkad104 (PMC10320141; doi:10.1093/g3journal/jkad104)
Supplement: jkad104_Supplementary_Data [file jkad104_supplementary_data.zip › Table S1.xlsx]

## Sheet: ST1 - Collected samples
Supplementary Table 1. List of whole-population samples collected and sequenced.
Days in season are based on the approximate start dates of the sugarcane crushing season at each site:
	Site A 2018: 2018-4-1
	Site A 2019: 2019-4-11
	Site B 2018: 2018-4-18
	Site B 2019: 2019-4-17
	Collection date				Days in sampling	Days in season
Site	Year	Month	Day	Sample code
A	2018	4	1	UIR_2018_1	1	1
A	2018	4	8	UIR_2018_8	8	8
A	2018	4	13	UIR_2018_13	13	13
A	2018	4	27	UIR_2018_27	27	27
A	2018	5	8	UIR_2018_38	38	38
A	2018	5	21	UIR_2018_51	51	51
A	2018	6	4	UIR_2018_65	65	65
A	2018	6	16	UIR_2018_77	77	77
A	2018	7	1	UIR_2018_92	92	92
A	2018	7	16	UIR_2018_107	107	107
A	2018	7	28	UIR_2018_119	119	119
A	2018	8	12	UIR_2018_134	134	134
A	2018	8	28	UIR_2018_150	150	150
A	2018	9	10	UIR_2018_163	163	163
A	2018	9	21	UIR_2018_174	174	174
A	2019	5	3	UIR_2019_1	1	23
A	2019	5	10	UIR_2019_8	8	30
A	2019	5	15	UIR_2019_13	13	35
A	2019	5	29	UIR_2019_27	27	49
A	2019	6	9	UIR_2019_38	38	60
A	2019	6	22	UIR_2019_51	51	73
A	2019	7	6	UIR_2019_65	65	87
A	2019	7	18	UIR_2019_77	77	99
A	2019	8	2	UIR_2019_92	92	114
A	2019	8	17	UIR_2019_107	107	129
A	2019	8	29	UIR_2019_119	119	141
A	2019	9	13	UIR_2019_134	134	156
A	2019	9	29	UIR_2019_150	150	172
A	2019	10	12	UIR_2019_163	163	185
A	2019	10	23	UIR_2019_174	174	196
B	2018	5	3	UCP_2018_1	1	16
B	2018	5	9	UCP_2018_7	7	22
B	2018	5	11	UCP_2018_9	9	24
B	2018	5	23	UCP_2018_21	21	36
B	2018	6	1	UCP_2018_30	30	45
B	2018	6	11	UCP_2018_40	40	55
B	2018	6	22	UCP_2018_51	51	66
B	2018	7	2	UCP_2018_61	61	76
B	2018	7	12	UCP_2018_71	71	86
B	2018	7	23	UCP_2018_82	82	97
B	2018	8	2	UCP_2018_92	92	107
B	2018	8	12	UCP_2018_102	102	117
B	2018	8	24	UCP_2018_114	114	129
B	2018	9	11	UCP_2018_132	132	147
B	2018	10	1	UCP_2018_152	152	167
B	2018	10	12	UCP_2018_163	163	178
B	2018	10	23	UCP_2018_174	174	189
B	2018	11	15	UCP_2018_197	197	212
B	2018	11	28	UCP_2018_210	210	225
B	2018	12	2	UCP_2018_214	214	229
B	2018	12	5	UCP_2018_217	217	232
B	2019	4	26	UCP_2019_1	1	10
B	2019	4	30	UCP_2019_5	5	14
B	2019	5	8	UCP_2019_13	13	22
B	2019	5	23	UCP_2019_28	28	37
B	2019	6	4	UCP_2019_40	40	49
B	2019	6	18	UCP_2019_54	54	63
B	2019	7	1	UCP_2019_67	67	76
B	2019	7	15	UCP_2019_81	81	90
B	2019	7	29	UCP_2019_95	95	104
B	2019	8	12	UCP_2019_109	109	118
B	2019	8	26	UCP_2019_123	123	132
B	2019	9	9	UCP_2019_137	137	146
B	2019	9	23	UCP_2019_151	151	160
B	2019	10	14	UCP_2019_172	172	181
B	2019	10	26	UCP_2019_184	184	193
