# Supplementary material for: Yeast population dynamics in Brazilian bioethanol production
Source: G3 (Bethesda). 2023 Jun 2;13(7):jkad104. doi: 10.1093/g3journal/jkad104 (PMC10320141; doi:10.1093/g3journal/jkad104)
Supplement: jkad104_Supplementary_Data [file jkad104_supplementary_data.zip › Table S3.xlsx]

## Sheet: ST3 - Starter strain isolates
Supplementary Table 3. List of clones isolated and sequenced from starter strain stocks.
Strain ploidy was assessed from the distribution of allele frequencies, as described in the Methods, and only reflects the majority of each strain's genome: i.e. strains may still have regions of aneuploidy or carry other major structural variation.
Isolate code	Pretty label	Replicate	Ploidy	Notes
FT-858a	*FT-858(a)	a	3
FT-858b	*FT-858(b)	b	3
FT-858c	*FT-858(c)	c	3
IRA-Da	*IRA-D(a)	a	3
IRA-Db	*IRA-D(b)	b	3
IRA-Dc	*IRA-D(c)	c	3	Excluded due to low coverage.
PE-2a	*PE-2(a)	a	2
PE-2b	*PE-2(b)	b	2
PE-2c	*PE-2(c)	c	2
SA-1a	*SA-1(a)	a	2
SA-1b	*SA-1(b)	b	2
SA-1c	*SA-1(c)	c	2
