# Supplementary material for: Yeast population dynamics in Brazilian bioethanol production
Source: G3 (Bethesda). 2023 Jun 2;13(7):jkad104. doi: 10.1093/g3journal/jkad104 (PMC10320141; doi:10.1093/g3journal/jkad104)
Supplement: jkad104_Supplementary_Data [file jkad104_supplementary_data.zip › Table S4.xlsx]

## Sheet: ST4 - Fermentation metrics
Supplementary Table 4. Site B fermentation metrics
Weekly ferementation data for Site B over the course of the 2018 and 2019 seasons. The days in sampling are calculated based on estimated fermentation season start dates as in Supplementary Table 1.
Site	Week of			Days in sampling	Ethanol Content (% v/v)	Ethanol Output (L)	Ethanol Yield (%)
	Year	Month	Day
B	2018	4	18	-14	6.99	97579	308.52
B	2018	4	25	-7	7.21	1070075	72.41
B	2018	5	2	0	9.81	2387580	93.48
B	2018	5	9	7	10.12	3423368	91.6
B	2018	5	16	14	9.84	3972860	85.45
B	2018	5	23	21	9.15	3136230	83.6
B	2018	5	30	28	9.4	2555392	78.9
B	2018	6	6	35	8.24	2906526	88.78
B	2018	6	13	42	8.91	3320135	91.44
B	2018	6	20	49	8.91	3774640	89.59
B	2018	6	27	56	9.18	4201055	91.16
B	2018	7	4	63	8.2	3346851	79.54
B	2018	7	11	70	8.24	4215490	84.8
B	2018	7	18	77	8.74	4099499	82.91
B	2018	7	25	84	9.07	3712516	86.39
B	2018	8	1	91	9.4	4151881	90.87
B	2018	8	8	98	8.23	2481830	90.2
B	2018	8	15	105	7.61	2278845	88.05
B	2018	8	22	112	8.48	3037198	85.48
B	2018	8	29	119	8.39	4072974	80.05
B	2018	9	5	126	9.01	3798022	83.84
B	2018	9	12	133	8.43	3984390	85.03
B	2018	9	19	140	8.74	3162011	80.55
B	2018	9	26	147	7.38	2249411	78.83
B	2018	10	3	154	8.54	3158356	81.86
B	2018	10	10	161	8.77	2899557	81.19
B	2018	10	17	168	7.77	2067817	85.19
B	2018	10	24	175	7.82	3083208	86.68
B	2018	10	31	182	7.08	1904551	88
B	2018	11	7	189	8.05	3368277	88.88
B	2018	11	14	196	8.6	3059714	89.75
B	2018	11	21	203	8.77	2763310	90.14
B	2018	11	28	210	7.15	1919714	78.37
B	2018	12	5	217	7.97	2580706	87.85
B	2018	12	12	224	8.16	3062559	90.91
B	2018	12	19	231	7.6	2492638	83.44
B	2018	12	26	238	7.04	2177675	84.26
B	2019	4	24	-5	7.37	1881115	94.24
B	2019	5	1	2	7.82	2743601	75.01
B	2019	5	8	9	7.47	3116353	79.05
B	2019	5	15	16	7.27	2563677	83.69
B	2019	5	22	23	6.98	1731440	90.62
B	2019	5	29	30	7.42	3119662	84.6
B	2019	6	5	37	7.44	2026987	76.39
B	2019	6	12	44	6.57	2491327	91.91
B	2019	6	19	51	7.55	3321976	93.52
B	2019	6	26	58	7.82	3443168	86.11
B	2019	7	3	65	8.2	3784580	83.38
B	2019	7	10	72	7.23	2209056	82.49
B	2019	7	17	79	8	3386884	83.81
B	2019	7	24	86	8.57	3600397	86.91
B	2019	7	31	93	7.83	3466820	89.3
B	2019	8	7	100	8.39	3699874	84.39
B	2019	8	14	107	8.08	3842806	82.7
B	2019	8	21	114	8.33	3991022	86.01
B	2019	8	28	121	8.94	3438547	86.22
B	2019	9	4	128	8	2472024	69.6
B	2019	9	11	135	8.13	3300987	85.57
B	2019	9	18	142	8.23	3525740	81.79
B	2019	9	25	149	8.58	3177803	81.32
B	2019	10	2	156	8.31	3204665	85.13
B	2019	10	9	163	7.18	3442901	83.6
B	2019	10	16	170	7.97	2729460	84.86
B	2019	10	23	177	7.84	3514336	86.46
B	2019	10	30	184	9.23	3886519	88.59
B	2019	11	6	191	8.45	3174600	98.66
B	2019	11	13	198	7.99	1752889	80.65
