# Supplementary material for: Yeast population dynamics in Brazilian bioethanol production
Source: G3 (Bethesda). 2023 Jun 2;13(7):jkad104. doi: 10.1093/g3journal/jkad104 (PMC10320141; doi:10.1093/g3journal/jkad104)
Supplement: jkad104_Supplementary_Data [file jkad104_supplementary_data.zip › File S2.txt]

((((((((((((((A19-1-b:6e-05,*FT-858-a:0.00027):6e-05,A18-9-b:0.0001):6e-05,A18-3-c:0.00011):8e-05,A19-1-c:0.0002):0.00026,(((A18-17-a:6e-05,A18-167-c:9e-05):0.00011,*FT-858-c:0.00057):0.00035,A19-1-a:0.00039):0.00021):0.00012,(A18-27-b:0.00011,A18-17-c:7e-05):0.00014):0.0015,*FT-858-b:0.0017):0.00079,A18-7-a:0.00011):0.07695,(A19-134-a:0.01034,((A19-92-a:0.00066,(((A19-77-a:0.0001,A18-9-a:0.00208):0.00108,(B18-9-c:0.0016,B18-7-b:0.00096):0.00373):0.00651,(((A18-9-c:0.00143,A19-8-a:0.00036):0.00463,(B18-7-a:0,(*PE-2-b:6e-05,B18-1-c:0.00041):9e-05):0.0004):0.00148,(A18-167-a:6e-05,(((A18-47-a:6e-05,A18-1-a:9e-05):9e-05,(B18-47-a:0.00012,B18-109-a:0.00019):6e-05):0.00033,((B18-77-c:0.00033,(A19-8-b:0.00067,(B18-77-b:0.00011,B18-47-b:0):0):0.00025):0.00137,(B18-9-a:0.00044,B18-47-c:6e-05):0.00055):0.00176):0.00245):0.00178):0.01571):0.02232):0.00894,(A19-13-b:0.00056,(A19-13-a:0.00011,((A18-57-c:0.00021,A18-17-b:0.00403):0.00928,((A19-150-a:0.0007,(*PE-2-a:0.00016,(((B18-27-b:0.0001,(B18-27-c:0.00014,B18-27-a:0.00014):0.0001):0.00063,(A18-3-a:0.00014,(A18-27-c:0.00047,(A18-1-b:3e-05,(*PE-2-c:0.00015,((A18-3-b:7e-05,A19-27-a:3e-05):0.0001,B18-1-b:0.00013):0.0001):0):0):0.00058):0.00125):0.0006,(((B18-57-c:0.00014,(B18-57-a:7e-05,B18-1-a:0.00018):0.0003):0.00057,(B18-9-b:6e-05,A18-27-a:0):0):6e-05,B18-77-a:0.0002):0.00122):0.00427):0.0026):0.00586,(A18-167-b:6e-05,(A19-92-b:0.0003,A19-107-a:0.00047):0.0006):0.00039):0.00718):0.00933):0.00239):0.00701):0.01849):0.04695):0.03224,(A19-38-b:0.00012,(A19-163-b:6e-05,(A19-107-b:0.00252,(A18-57-b:0.00873,(((((A19-174-a:0.00116,(A19-38-a:8e-05,A18-217-d:6e-05):5e-05):0.00085,A19-174-b:0.00213):0.0024,(A19-27-b:0.00025,(A19-8-c:0.00096,A18-227-a:0.00085):0.00101):0.00157):0.00137,((A19-174-c:0.0002,*IRA-D-b:1e-05):1e-05,A19-51-a:0):0.00027):0.00157,(((A18-57-a:6e-05,A19-163-a:0.00016):0.00024,*IRA-D-a:6e-05):0.00084,(A18-227-c:9e-05,(((A19-77-b:0.00188,(A19-51-b:7e-05,((A19-65-b:0.0005,(A19-65-a:6e-05,A18-47-c:0.00023):0.00021):0.0003,(A18-227-b:6e-05,A18-109-a:6e-05):0.00034):0.0007):0.0015):0.00052,A18-109-b:6e-05):0.00087,(A18-217-c:6e-05,A19-150-b:0.00036):0.00036):0.00069):0.00128):0.00198):0.00423):0.04353):0.00318):0.00131):0.0434):0.0228,(B18-203-c:0.0714,(((B18-201-b:0.00144,(B18-203-a:0.00046,B18-197-b:0.00136):0.0008):0.00312,B18-197-c:0.00445):0.0027,(B18-201-a:0.00476,B18-197-a:0.00159):0.00388):0.03472):0.06302):0.01946,(((B18-87-b:0.01771,(B18-57-b:0.001,(B19-28-b:0.00166,B19-28-a:0.00029):6e-05):0.01707):0.08956,(B19-151-b:0.05047,(((B18-147-b:0.00104,(B18-109-c:0.00042,B19-172-b:0.00096):0.0022):0.00182,((B18-203-b:0.00116,(B18-167-b:0.00136,B19-184-b:0.00125):0.00147):0.00345,((B18-87-c:0.00035,B18-109-b:0.0009):0.00185,(B19-109-a:0.00391,B18-167-c:0.0042):0.00309):0.00427):0.00715):0.05175,((B19-184-c:0.00172,B19-137-b:0.00117):0.02684,((B18-147-a:0.00097,((B19-172-a:0.00329,B19-184-a:0.0012):0.00478,B19-137-a:0.00222):0.00507):0.00417,B19-109-b:0.00603):0.03603):0.02263):0.03318):0.02263):0.01834,((B19-151-a:0.00301,B19-95-a:0.00674):0.09837,((B19-95-b:0.03148,B18-167-a:0.01833):0.0307,B18-147-c:0.05018):0.02749):0.05491):0.02037):0.02625,B18-87-a:0.08107):0.02849,(((B19-81-a:0.01751,(((B19-5-b:0.00022,(B19-5-c:0.00049,(B19-1-c:0.00063,B19-13-b:0.00095):0.00054):0.00046):0.0036,(B19-54-a:0.00145,B19-67-a:0.00248):0.00227):0.00551,(B19-13-c:0.00273,B19-1-b:0.00079):0.00387):0.0079):0.00776,B19-54-b:0.00021):0.00521,(B19-40-a:0.00143,((B19-5-a:0.00017,(B19-40-b:0.00065,B19-13-a:0.0015):0.00138):0.00438,(B19-81-b:0.02794,B19-1-a:0.00789):0.00981):0.01009):0.0075):0.09071,(A18-7-b:0.00024,((A18-1-c:0.00026,(A18-47-b:0.00034,*SA-1-c:0.00017):0.00041):0.00054,(*SA-1-b:0.00053,*SA-1-a:6e-05):0.0006):0.00021):0.07063);
